# Supplementary material for: Polypeptides Targeting Paracoccidioides brasiliensis Drk1
Source: J Fungi (Basel). 2023 Sep 29;9(10):980. doi: 10.3390/jof9100980 (PMC10607314; doi:10.3390/jof9100980)
Supplement: Supplementary file 1 [file jof-09-00980-s001.zip]

Archive with 1 entries (1 files):
- jof-2430471-supplementary.pdf
